# Supplementary material for: Sustained and Long-Term Release of Doxorubicin from PLGA Nanoparticles for Eliciting Anti-Tumor Immune Responses
Source: Pharmaceutics. 2022 Feb 22;14(3):474. doi: 10.3390/pharmaceutics14030474 (PMC8954063; doi:10.3390/pharmaceutics14030474)
Supplement: Supplementary file 1 [file pharmaceutics-14-00474-s001.zip]

Archive with 1 entries (1 files):
- pharmaceutics-1595469-supplementary.pdf
